# Supplementary material for: Exercise induced hypoalgesia during different intensities of a dynamic resistance exercise: A randomized controlled trial
Source: PLoS One. 2024 Apr 16;19(4):e0299481. doi: 10.1371/journal.pone.0299481 (PMC11020855; doi:10.1371/journal.pone.0299481)
Supplement: S1 Data — (XLSX) [file pone.0299481.s002.xlsx]

## Sheet: Sheet1
Age	Sex, 1=male, 2=female	Ethnicity 1=hispanic, 2=not hispanic	Race 1=American Indian, 2=Asian, 3=Native Hawaiian, 4=Black, 5=White	Pre_CPM_Efficiency	Post_CPM_Efficiency	Intervention_Assignment 1=low, 2=high, 3=quiet	INT_1_PPT_Quads_Average	INT_1_PPT_UpperTrap_Average	INT_2_PPT_Quads_Average	INT_2_PPT_UpperTrap_Average	INT_3_PPT_Quads_Average	INT_3_PPT_UpperTrap_Average	INT_4_PPT_Quads_Average	INT_4_PPT_UpperTrap_Average
20	2	2	5	-31.35	-51.45	3	416	427.3	542.9	341.5	476.3	256.75	488.1	325.85
19	2	2	5	-74.95	-13.25	3	390.5	275.4	398.4	301.35	395.4	257.75	395.4	252.8
23	2	2	5	-8.75	-34.3	1	470.4	284.65	409.65	258.25	553.7	505.65	474.85	280.3
21	2	2	5	-1.95	-18.55	3	258.75	180.2	275.4	202.85	226.85	196	237.2	197
20	1	1	5	-131.9	61.75	2	762.9	466.5	910.9	610.25	770.8	499.3	909.45	523.75
26	1	2	5	-95.55	75.45	1	498.8	219	530.2	228.74	431.65	258.25	391.5	292.85
22	2	2	5	-0.5	25.55	1	401.8	342.5	499.3	298.85	425.8	269.5	391.55	258
19	1	2	4	87.7	-47.5	2	502.25	272	522.85	266.9	477.75	303.8	440	276.4
19	2	2	5	-280.5	-367.9	2	1000	445.9	1000	484.75	1000	486.1	1000	461.6
20	2	2	5	-94.15	-37.7	1	356.75	258.7	382.65	315.5	392.5	275.9	345.45	302.85
19	1	2	5	-94.05	-82.8	2	738.95	532.15	810	621.3	647.25	599.75	716.9	642.5
19	2	2	5	21.55	-21.5	1	405.25	269.5	474.35	245.95	489.5	317	469.4	341.5
21	2	2	5	17.6	-154.35	2	221.95	173.95	288.1	230.4	277.85	172.45	246	183.75
20	2	2	2	-34.8	76.45	3	455.2	275.4	381.7	262.7	398.8	264.1	361.15	310.35
21	2	1	5	-51.8	-59.8	2	389.95	378.75	467.45	496.4	498.35	391.1	442	356.7
27	2	1	5	-93.6	-98.35	3	711.45	510.2	689.9	443.95	614.92	600.25	675.2	650.2
22	2	2	5	-66.2	16.15	1	743.35	577.7	601.7	549.9	599.75	515.95	677.7	496.85
22	2	2	4	-52.45	-35.1	1	826.1	504.7	959.4	393.95	1016.95	504.2	757.9	468.9
24	2	2	4	76.7	80.8	3	444.45	152.4	439	167.55	480.7	161.2	516.45	170.5
22	2	2	5	-7.35	18.65	3	547.8	484.6	568.85	467.5	573.8	490.5	546.8	442.95
22	2	1	5	42.15	-4.85	1	182.8	168.6	228.85	141.6	173.5	144.55	193.55	169.4
20	2	2	5	14.7	-113.2	1	569.35	302.85	729.7	321.45	720.3	350.8	686	374.85
20	2	2	5	-67.25	-22.55	1	592	395.95	714.6	457.13	777.5	463.55	657.25	331.75
19	2	2	4	-210.65	6.88	3	455.7	296.95	557.6	316.75	365.5	289.1	426.3	356.9
21	2	1	5	-43.1	-23	3	302.8	243.5	342	270.5	393.3	269	413.6	221.5
27	1	2	5	-29.65	-65.65	1	604.65	335.65	654.15	335.65	707.05	372.85	664	363.55
19	2	2	4	-86.75	16.15	2	430.05	185.98	482.15	183.75	347.9	217.55	427.8	247.45
18	1	2	5	-191.35	-103.4	1	829.55	320.45	1000	392	1000	386.6	1000	469.9
20	2	2	5	-64.65	-51.95	3	503.45	270.95	412.6	336.6	450.3	300.4	493.95	343.5
23	2	1	5	-2.5	-115.1	1	498.8	395.4	665.45	381.7	531.15	412.6	692.6	394.8
21	2	2	5	-68.15	-36.3	3	475.8	279.3	406.7	250.85	433.15	295.5	453.85	242.55
22	1	2	2	-19.15	-23	2	311.15	173.45	435.1	225.4	292	215.6	359.65	170.05
21	2	2	4	43.1	89.25	1	731.1	263.6	750.65	333.65	833.6	365.05	718.8	380.25
21	2	2	2	48.35	-20.05	3	560.1	286.65	514.5	307.7	444.9	284.7	358.15	282.75
19	2	1	4	-192.9	-32.35	3	512.5	393.1	416	374.85	394.45	429.6	488	356.7
20	3	2	4	-68.05	66.45	2	342.5	221.45	390.05	220	399.8	247.45	405.2	229.3
28	2	2	5	45.9	24	3	220	167.1	222.95	172.9	207.75	165.15	204.8	144.05
25	2	5	5	-94.6	-1.35	3	649.25	390.05	658.05	399.35	673.6	404.25	747.25	447.85
23	1	2	5	32.85	26.95	1	709.05	461.1	524.3	355.95	544.85	391	477.55	339.6
21	2	1	5	-36.15	-117.05	1	476.25	207.3	366.45	210.2	345	265.66	410.15	268.06
20	2	1	5	-185.2	-13.7	1	374.35	266.05	345.45	234.2	264.1	189.25	257.75	188.65
20	2	2	5	-54.4	-7.7	1	159.25	148	160.75	159.7	215.1	139.65	154.85	140.15
22	2	1	5	-82.3	-35.75	2	306.65	230.8	291.05	168.55	363.6	187.65	380.75	243.55
26	2	1	5	-63.2	59.85	2	432.7	387.1	477.25	346.3	497.35	368.5	578.25	383.65
20	1	2	2	-35.3	72	1	401.8	257.75	1000	337.15	1000	337.15	1000	293
	2	2	5	0.55	47.55	2	309.7	266.8	329.75	231.3	321.9	236.75	242.1	242.55
22	2	2	5	-76.2	-63.15	2	536.3	338.1	604.3	345	604.15	330.75	538	311.6
19	2	2	5	0.55	-8.7	2	469.4	324.85	526.8	374.35	539	390.3	530.6	358.8
18	1	1	5	-181.75	96.05	3	672.23	400.35	660.5	287.65	669.3	381.7	725.7	712.5
	2	1	5	-5.05	42.65	2	513.95	234.75	411.6	268.05	289.1	228.85	412.6	253.8
22	2	1	5	-11.85	-41.65	1	418.45	407.7	616.95	478.75	738.45	466.5	793.5	467.45
21	2	1	5	-50.42	-58.35	2	244.1	170.5	379.25	172	256.1	142.1	291.05	129.85
21	2	2	5	7.2	36.3	2	271.95	197	278.3	194.55	292	192.55	268.5	234.25
22	2	2	4	-60.2	-34.8	2	319.95	183.75	309.8	158.75	241.05	146	248.85	147.5
22	2	1	5	-7.8	-89.2	2	556.6	422.85	486.6	296.95	635.05	334.2	453.65	289.8
25	2	2	5	-122.85	-15.2	3	478.75	461.1	468.95	379.75	449.85	391.5	402.75	385.15
20	2	2	5	24.95	-28.4	3	467.45	345.95	435.6	330.25	431.2	160.2	395.4	280.8
21	2	2	5	-14.7	-42.1	3	527.25	412.1	664.45	443.45	663	477.75	730.1	510.1
21	2	2	5	-36.05	5.85	2	517.45	491.5	630.65	540.95	549.75	453.2	669.3	525.8
21	2	2	5	-39.2	-31.7	3	568.9	358.2	613.45	270.5	542.9	341.05	475.3	331.25
